# Supplementary material for: Design, Synthesis, and Anticancer Activity of a Selenium-Containing Galectin-3 and Galectin-9N Inhibitor
Source: Int J Mol Sci. 2022 Feb 25;23(5):2581. doi: 10.3390/ijms23052581 (PMC8910629; doi:10.3390/ijms23052581)
Supplement: Supplementary file 1 [file ijms-23-02581-s001.zip]

Archive with 1 entries (1 files):
- ijms-1581655-supplementary.pdf
